# Supplementary material for: Examining the relationship between local extinction risk and position in range
Source: Conserv Biol. 2017 Nov 8;32(1):229–39. doi: 10.1111/cobi.12979 (PMC6849610; doi:10.1111/cobi.12979)
Supplement: Supplementary file 2 — Supporting Information [file COBI-32-229-s002.xlsx]

## Sheet: Metadata
Column Name	Explanation
ENGLISH_NAME	ENGLISH_NAME
Genus	Genus
Species	Species
IUCNThreatCategory	Most recent threat category: abbreviations follow IUCN standards
Palearctic	Binary variable indicating whether species occurs in the Palearctic realm
IndoMalay	Binary variable indicating whether species occurs in the Indomalayan realm
Realm	Text: which realm(s) the species occurs in
RangeArea	Area, in sqkm, from Orme et al 2005
RangePerimeter	Perimeter, in km, from Orme et al 2005
mean_u	Mean of the posterior distribution of "u" (equation 3), the species-specific intercept effect
sd_u	Standard deviation of the posterior distribution of "u" (equation 3), the species-specific intercept effect
2.5%_u	Lower 95% credible interval of "u" (equation 3), the species-specific intercept effect
97.5%_u	Upper 95% credible interval of "u" (equation 3), the species-specific intercept effect
Rhat_u	Gelman-Rubin statistic for the posterior distribution of "u" (equation 3), the species-specific intercept effect
f_u	Proportion of the posteriod distribution of "u" that has the same sign as the mean
mean_v	Mean of the posterior distribution of "v" (equation 4), the species-specific slope effect
sd_v	Standard deviation of the posterior distribution of "v" (equation 4), the species-specific slope effect
2.5%_v	Lower 95% credible interval of "v" (equation 4), the species-specific slope effect
97.5%_v	Upper 95% credible interval of "v" (equation 4), the species-specific slope effect
Rhat_v	Gelman-Rubin statistic for the posterior distribution of "v" (equation 4), the species-specific slope effect
f_v	Proportion of the posteriod distribution of "v" that has the same sign as the mean

## Sheet: Data
ENGLISH_NAME	Genus	Species	IUCNThreatCategory	Palearctic	IndoMalay	Realm	RangeArea	RangePerimeter	mean_u	sd_u	2.5%_u	97.5%_u	Rhat_u	f_u	mean_v	sd_v	2.5%_v	97.5%_v	Rhat_v	f_v
Barbary Partridge	Alectoris	barbara	LC	1	0	Palearctic	1463800759990	1.65709e+07	4.85485	1.86752	8.25453	0.879383	1.02462	0.988333	9.42163	10.5731	-8.73771	32.5974	1.00443	0.82
Chukar	Alectoris	chukar	LC	1	0	Palearctic	11110244660500	6.5603e+07	1.56921	0.762718	3.03239	0.0902912	1.02044	0.981	8.19548	6.63571	-2.41289	23.2579	1.00541	0.919667
Rock Partridge	Alectoris	graeca	NT	1	0	Palearctic	538495018677	1.73491e+07	1.7454	3.03506	6.34589	-5.43966	1.00882	0.757667	0.714319	8.01804	-12.3392	19.724	1.01854	0.488667
Przewalski's Partridge	Alectoris	magna	LC	1	0	Palearctic	208795864298	1.87872e+06	0.151257	3.44315	6.90897	-6.66595	1.00212	0.52	-0.36688	11.7654	-23.4166	23.5905	1.00589	0.524667
Red-legged Partridge	Alectoris	rufa	LC	1	0	Palearctic	1103314324940	2.09939e+07	0.81206	3.03645	5.89569	-5.93819	1.00209	0.637333	-4.53351	12.5963	-28.1921	20.0847	1.00109	0.656
See-see Partridge	Ammoperdix	griseogularis	LC	1	1	Both	2819311320210	1.9498e+07	0.778981	1.56705	3.56638	-2.49156	1.0046	0.719667	-11.8075	12.8042	-38.2098	11.215	1.00233	0.831667
Sand Partridge	Ammoperdix	heyi	LC	1	0	Palearctic	1656973090800	1.80981e+07	0.381801	3.22923	6.14517	-6.33871	1.00211	0.560333	-2.1721	13.4741	-29.4137	24.7095	1.00005	0.562
Hainan Hill-partridge	Arborophila	ardens	VU	0	1	Indomalaya	33797981617	1.40963e+06	-1.71069	2.71794	2.98562	-7.61036	1.0017	0.731333	4.6238	10.8249	-14.3134	27.0682	1.00052	0.656
White-cheeked Hill-partridge	Arborophila	atrogularis	NT	0	1	Indomalaya	644965927351	2922963	0.369078	2.14185	3.19462	-5.15115	1.00159	0.678	5.56351	11.5727	-18.9528	27.7231	1.00918	0.707333
Brown-breasted Hill-partridge	Arborophila	brunneopectus	LC	0	1	Indomalaya	498106564740	4.7328e+06	-0.442257	1.65477	1.872	-4.62588	1.00418	0.537	-1.13481	5.92686	-10.9666	12.5979	1.00321	0.639667
Cambodian Hill-partridge	Arborophila	cambodiana	LC	0	1	Indomalaya	4.65972e+10	1.32389e+06	-2.09367	2.73656	2.70466	-8.01745	0.999835	0.771667	5.99092	9.59044	-11.6082	25.6171	1.00038	0.723
Malaysian Hill-partridge	Arborophila	campbelli	LC	0	1	Indomalaya	8.26361e+10	1.37323e+06	-1.2371	3.05783	4.39872	-7.7028	1.00218	0.646333	4.62705	11.6721	-17.6282	29.3382	1.00254	0.646
Chestnut-necklaced Hill-partridge	Arborophila	charltonii	VU	0	1	Indomalaya	261037524951	7.18697e+06	0.752311	2.31504	4.56579	-4.839	1.00578	0.691	10.1426	9.93141	-7.62254	31.6925	1.00308	0.868333
Scaly-breasted Hill-partridge	Arborophila	chloropus	LC	0	1	Indomalaya	1283431615490	1.19709e+07	-2.52449	2.25332	0.923542	-7.93101	1.00154	0.903	-4.10266	13.098	-28.5617	21.7045	1.00292	0.62
Taiwan Hill-partridge	Arborophila	crudigularis	LC	0	1	Indomalaya	3.59031e+10	1.13463e+06	0.688358	2.45183	4.54225	-5.37492	1.00157	0.681667	5.64053	11.1808	-15.9025	29.2894	1.00544	0.695333
Orange-necked Hill-partridge	Arborophila	davidi	NT	0	1	Indomalaya	4.78264e+10	830506	-1.13871	3.08034	4.80966	-7.6782	1.00149	0.643	-4.6879	11.3478	-27.8819	16.3488	1.00139	0.657333
Collared Hill-partridge	Arborophila	gingica	LC	0	1	Indomalaya	18822661989700	2.18195e+08	-2.76396	2.30335	0.980664	-7.74561	1.00672	0.904	3.41982	11.2752	-18.4502	26.8324	1.01238	0.613
Bornean Hill-partridge	Arborophila	hyperythra	LC	0	1	Indomalaya	190546273837	2.8303e+06	-1.66772	2.90541	3.8132	-7.59493	1.00461	0.720333	5.13575	9.88599	-12.2387	26.4159	1.00052	0.684667
Javan Hill-partridge	Arborophila	javanica	LC	0	1	Indomalaya	7.54485e+10	1.76559e+06	-1.09983	2.77576	3.42152	-7.21668	1.00286	0.628333	-1.17669	12.7409	-26.5042	22.7967	1.00898	0.525667
Chestnut-breasted Hill-partridge	Arborophila	mandellii	VU	0	1	Indomalaya	174539403090	1.9587e+06	-1.50524	2.92583	4.02456	-7.465	1.00151	0.697333	6.6528	11.0449	-12.8723	30.0489	1.00292	0.722667
Grey-breasted Hill-partridge	Arborophila	orientalis	VU	0	1	Indomalaya	332026371105	6486386	1.34055	3.2682	7.31756	-5.37017	1.00215	0.675333	-4.4093	10.0293	-21.8779	19.2873	0.999926	0.722667
Red-billed Hill-partridge	Arborophila	rubrirostris	LC	0	1	Indomalaya	435457021958	6.74775e+06	1.43314	2.31122	5.28891	-4.15724	1.00348	0.781	-11.9497	11.9491	-35.6857	11.835	1.00264	0.853333
Sichuan Hill-partridge	Arborophila	rufipectus	EN	1	0	Palearctic	3.66989e+10	1.57285e+06	-0.718497	3.18853	5.56346	-7.05133	1.00458	0.585667	2.7271	11.0764	-18.3075	25.0917	1.00471	0.588
Rufous-throated Hill-partridge	Arborophila	rufogularis	LC	0	1	Indomalaya	1653768030980	8.92678e+06	-2.12959	1.83922	0.733106	-6.63008	1.00533	0.906	-8.1067	6.46142	-19.6371	8.10765	1.00909	0.922667
Sumatran Hill-partridge	Arborophila	sumatrana	LC	0	1	Indomalaya	238233145524	4.4266e+06	-0.462866	3.17935	5.43008	-7.01625	1.0015	0.532333	3.58845	10.8249	-16.4685	26.7853	1.00091	0.621667
Necklaced Hill-partridge	Arborophila	torqueola	LC	0	1	Indomalaya	577982523931	7.34357e+06	-3.07108	1.40723	-0.609271	-6.0858	1.01174	0.992667	-28.3278	7.93987	-46.3151	-14.9731	1.02905	1
Great Argus	Argusianus	argus	NT	0	1	Indomalaya	1346565041880	2.06776e+07	-2.67244	2.33945	0.815481	-7.98952	0.999959	0.893333	4.80075	10.5132	-15.0661	27.1491	1.00216	0.663667
Mountain Bamboo-partridge	Bambusicola	fytchii	LC	0	1	Indomalaya	835331989140	6.93645e+06	-0.312923	2.0924	2.83567	-5.56687	1.00429	0.492	1.3641	8.82898	-16.0981	18.8484	1.00093	0.57
Chinese Bamboo-partridge	Bambusicola	thoracica	LC	1	1	Both	1696587750650	1.60353e+07	1.28307	1.54022	3.33569	-2.74074	1.02107	0.871667	10.5449	7.18317	-2.77321	25.9529	1.00035	0.944
Ferruginous Partridge	Caloperdix	oculea	NT	0	1	Indomalaya	829236189831	1.82666e+07	0.214895	2.64055	4.4559	-6.07929	1.00141	0.596	2.88612	12.4857	-21.9104	28.3934	1.01384	0.601
Cheer Pheasant	Catreus	wallichii	VU	0	1	Indomalaya	171373713779	4751661	-3.51713	2.15399	-0.240541	-8.86747	1.00189	0.983333	3.1309	10.3941	-14.2514	26.1299	1.00236	0.589
Lady Amherst's Pheasant	Chrysolophus	amherstiae	LC	1	1	Both	608705035188	3.68427e+06	-1.06194	2.39092	2.23044	-6.89545	1.00298	0.603333	-2.09201	10.8074	-21.434	23.0428	1.0181	0.637
Golden Pheasant	Chrysolophus	pictus	LC	1	1	Both	978092211897	5.652e+06	-1.28422	2.66394	3.12243	-7.25388	1.00544	0.664333	1.3116	11.9017	-20.2613	26.5495	1.00833	0.521
King Quail	Coturnix	chinensis	LC	0	1	Indomalaya	7795328341900	1.53357e+08	1.38826	1.06749	3.54155	-0.718667	1.03053	0.907667	1.95629	5.79824	-9.3145	13.7392	1.00339	0.623
Black-breasted Quail	Coturnix	coromandelica	LC	0	1	Indomalaya	3262261375840	2.73007e+07	1.62903	1.73849	4.27418	-3.24471	1.00542	0.884667	3.59561	6.58587	-9.91777	17.2176	1.00782	0.744667
Common Quail	Coturnix	coturnix	LC	1	1	Both	33820259020100	2.10356e+08	3.78405	0.721771	5.24272	2.44468	1.07152	1	-11.296	3.55555	-18.8291	-4.93288	1.03063	1
Japanese Quail	Coturnix	japonica	NT	1	0	Palearctic	3674671538000	3.85438e+07	-0.703405	1.54312	1.7155	-4.3303	1.00299	0.647	-11.2989	6.50302	-24.3393	0.288985	1.00212	0.973333
Blue Eared-pheasant	Crossoptilon	auritum	LC	1	0	Palearctic	515606241842	3.07735e+06	-0.311058	3.27832	5.7579	-7.1406	1.00028	0.53	1.25721	12.1657	-21.6557	25.9996	1.01266	0.531667
White Eared-pheasant	Crossoptilon	crossoptilon	NT	1	0	Palearctic	588365932988	3.10294e+06	-0.140176	3.2056	5.65487	-6.75952	1.00022	0.490667	-0.0887729	13.1818	-26.4684	27.2161	1.00176	0.498333
Tibetan Eared-pheasant	Crossoptilon	harmani	NT	1	0	Palearctic	9.31532e+10	1.37079e+06	2.76332	2.20764	7.22741	-1.52462	1.00042	0.904	9.90684	8.32496	-5.26026	27.4496	1.01009	0.908333
Brown Eared-pheasant	Crossoptilon	mantchuricum	VU	1	0	Palearctic	209173767673	3.24485e+06	-0.655777	2.97184	4.54286	-7.02293	1.00402	0.561667	0.114944	12.5204	-23.6922	25.1202	1.02285	0.506
Siberian Spruce Grouse	Falcipennis	falcipennis	NT	1	0	Palearctic	729304740169	9.72847e+06	0.0919338	3.44265	6.88134	-6.65502	1.00219	0.510333	0.337144	12.7558	-24.1733	26.7092	1.00946	0.500333
Black Francolin	Francolinus	francolinus	LC	1	1	Both	2942035033080	3.50858e+07	4.0564	1.07322	6.14114	1.99851	1.02438	1	-14.7285	4.0932	-23.0621	-7.18205	1.00433	1
Swamp Partridge	Francolinus	gularis	VU	0	1	Indomalaya	441148275309	1.08025e+07	0.0970339	1.95023	2.86048	-5.23221	1.00233	0.620667	15.3319	13.8798	-13.3324	43.0543	1.00228	0.865
Painted Francolin	Francolinus	pictus	LC	0	1	Indomalaya	2057355079850	9.06716e+06	0.554221	2.61943	4.38102	-5.87003	1.00853	0.655333	-3.16859	8.70588	-17.9287	18.8672	1.01195	0.722
Chinese Francolin	Francolinus	pintadeanus	LC	0	1	Indomalaya	2315662477550	2.61523e+07	-1.7753	1.4172	0.543366	-4.96834	1.0174	0.925	-16.2292	6.49362	-30.0214	-4.41314	1.03188	0.994333
Grey Francolin	Francolinus	pondicerianus	LC	1	1	Both	2929576000550	1.83367e+07	-0.598784	1.17797	1.41067	-3.28166	1.01174	0.688667	-4.85982	7.21774	-17.6186	10.9937	1.00428	0.769
Sri Lanka Spurfowl	Galloperdix	bicalcarata	LC	0	1	Indomalaya	3.58172e+10	802737	-0.728994	2.95222	3.98965	-7.27951	1.0093	0.543333	7.99944	10.2914	-10.7814	29.9244	1.01585	0.782333
Painted Spurfowl	Galloperdix	lunulata	LC	0	1	Indomalaya	1411603419670	7.4706e+06	2.28282	3.41872	8.94696	-4.89408	1.00472	0.767333	-5.5782	12.3914	-29.5735	20.2032	1.00422	0.684
Red Spurfowl	Galloperdix	spadicea	LC	0	1	Indomalaya	1319252421200	8.64522e+06	1.44493	1.56361	3.65224	-1.99947	1.0244	0.884333	6.57283	7.23289	-5.35081	23.2643	1.00462	0.843667
Red Junglefowl	Gallus	gallus	LC	0	1	Indomalaya	4860615232570	7.0354e+07	0.337147	0.692774	1.63609	-1.04199	1.02944	0.699333	-4.43408	3.26262	-10.8832	2.1587	1.00209	0.915333
Sri Lanka Junglefowl	Gallus	lafayettii	LC	0	1	Indomalaya	6.61974e+10	1.55828e+06	-3.31067	2.23231	0.266876	-8.58461	1.00254	0.960333	3.5737	11.3955	-18.1907	27.0069	1.00181	0.616
Grey Junglefowl	Gallus	sonneratii	LC	0	1	Indomalaya	953270053034	5.00213e+06	-2.68836	2.46334	1.36386	-8.25291	1.00152	0.871667	6.1296	10.8326	-13.2854	30.2736	1.0008	0.712667
Green Junglefowl	Gallus	varius	LC	0	1	Indomalaya	175111481580	8.98943e+06	-2.41308	2.29841	1.22999	-7.83605	1.00059	0.876333	-0.974706	11.6842	-24.1819	21.7509	1.00648	0.535
Crimson-headed Partridge	Haematortyx	sanguiniceps	LC	0	1	Indomalaya	214770265158	2126597	-0.656243	3.37223	5.94568	-7.45362	1.00119	0.572333	4.0148	10.0275	-14.644	25.6765	1.00231	0.643
Blood Pheasant	Ithaginis	cruentus	LC	1	0	Palearctic	1128713742340	9.30513e+06	-0.223636	2.00475	2.54881	-5.21023	1.00278	0.454667	2.3007	10.3685	-18.5794	22.7539	1.00307	0.581667
Red Grouse	Lagopus	lagopus	LC	1	0	Palearctic	17857794848200	1.79301e+08	5.12464	1.02159	7.07565	3.14209	1.08219	1	39.5195	8.00719	23.623	55.1101	1.01774	1
Rock Ptarmigan	Lagopus	muta	LC	1	0	Palearctic	9167114211450	151289357	5.83199	1.21894	8.2592	3.44926	1.06316	1	-3.88996	10.1446	-21.7412	18.3567	1.00816	0.681
Snow Partridge	Lerwa	lerwa	LC	1	1	Both	1384724207540	8.57007e+06	-0.407515	2.54152	3.21498	-6.46598	1.00174	0.486333	5.33161	10.3434	-12.7786	27.8034	1.00203	0.681667
Himalayan Monal	Lophophorus	impejanus	LC	1	0	Palearctic	560593055930	7.2694e+06	-0.282248	0.959715	1.40302	-2.33868	1.01227	0.603	3.10491	7.83207	-9.91971	21.2734	1.01101	0.619333
Chinese Monal	Lophophorus	lhuysii	VU	1	0	Palearctic	358934415765	2.99386e+06	0.492981	3.13565	5.88256	-6.13628	1.00182	0.59	-4.63352	11.6172	-25.6037	21.0501	1.0059	0.692333
Sclater's Monal	Lophophorus	sclateri	VU	0	1	Indomalaya	133279832083	2.57047e+06	-1.82641	2.13398	1.50129	-6.79817	1.00154	0.813	-5.76134	10.1087	-23.7008	18.3641	1.00411	0.763333
Bulwer's Pheasant	Lophura	bulweri	VU	0	1	Indomalaya	343297955058	4.66765e+06	-2.70378	2.28057	1.02642	-7.99945	1.00205	0.905333	2.26322	11.5488	-20.276	24.6873	1.00346	0.567
Siamese Fireback	Lophura	diardi	LC	0	1	Indomalaya	618555628273	3.94538e+06	-1.30043	1.87538	1.67208	-5.68358	1.00206	0.755667	-9.70013	13.1094	-34.9463	18.4872	1.00219	0.786667
Edward's Pheasant	Lophura	edwardsi	CR	0	1	Indomalaya	2.68032e+10	1.31549e+06	-0.928645	2.36901	2.72268	-6.51599	1.00224	0.611667	-3.69733	12.8861	-27.1356	22.6235	1.00379	0.631667
Malay Crestless Fireback	Lophura	erythrophthalma	VU	0	1	Indomalaya	520961255243	1.92554e+07	1.94941	2.11513	5.54053	-3.30259	1.00803	0.867333	-9.58062	13.0126	-34.8484	15.6991	1.00331	0.790667
Crested Fireback	Lophura	ignita	NT	0	1	Indomalaya	732630897303	8.3964e+06	-1.44295	2.52824	2.56348	-7.11955	1.00265	0.687	-0.123036	10.3145	-18.2147	22.0851	1.0002	0.542667
Salvadori's Pheasant	Lophura	inornata	NT	0	1	Indomalaya	1.46403e+11	5.96939e+06	-2.33931	2.52561	1.75351	-8.30039	1.00316	0.837333	-0.542687	11.323	-22.2773	24.1419	1.00127	0.538
Kalij Pheasant	Lophura	leucomelanos	LC	0	1	Indomalaya	1219631678960	1.71125e+07	-0.0291323	0.860328	1.52412	-1.79369	1.02359	0.499	5.35279	5.03943	-3.94701	16.1947	1.00211	0.877667
Silver Pheasant	Lophura	nycthemera	LC	0	1	Indomalaya	1513570528500	2.19217e+07	-4.04586	2.07755	-0.896492	-8.9344	1.00089	0.996333	2.6397	10.2102	-15.626	24.7245	1.00366	0.575667
Bornean Crestless Fireback	Lophura	pyronota	VU	0	1	Indomalaya	632358911197	1.84884e+07	-0.572387	2.5976	3.59213	-6.51564	1.00328	0.542667	-10.5652	12.9969	-35.4652	15.9041	1.02128	0.802667
Malay Crested Fireback	Lophura	rufa	NT	0	1	Indomalaya	653507161797	1.48809e+07	1.92593	2.00199	4.95839	-3.10017	1.00432	0.866667	4.22535	9.68847	-14.3072	23.6489	1.00056	0.679333
Swinhoe's Pheasant	Lophura	swinhoii	NT	0	1	Indomalaya	3.03148e+10	1.00258e+06	-3.13937	2.18707	0.343817	-8.14567	1.00468	0.955333	3.42337	11.3019	-17.2877	27.2692	1.0002	0.608
Caucasian Grouse	Lyrurus	mlokosiewiczi	NT	1	0	Palearctic	13554772506200	5.77603e+07	0.104027	3.06167	5.72305	-6.55848	1.00388	0.539	-5.79197	14.0933	-30.6515	23.1807	1.00343	0.672333
Black Grouse	Lyrurus	tetrix	LC	1	0	Palearctic	14698160252100	1.17452e+08	6.2242	1.19156	8.37531	3.7589	1.0589	1	5.82836	3.72431	-1.53109	13.0163	1.1049	0.938333
Philippine Megapode	Megapodius	cumingii	LC	0	1	Indomalaya	309253000759	3.46968e+06	-3.03388	2.21008	0.522493	-8.15037	1.00191	0.943333	0.349175	10.7413	-19.0143	23.3019	1.00216	0.498
Nicobar Megapode	Megapodius	nicobariensis	VU	0	1	Indomalaya	1.56999e+09	592181	-1.9589	2.54347	2.39055	-7.55615	1.00138	0.775	-3.38489	12.2165	-28.5013	20.4328	0.999982	0.606333
Black Wood Partridge	Melanoperdix	nigra	VU	0	1	Indomalaya	1250414454940	3.04394e+07	1.14791	1.67968	4.03426	-2.47607	1.01384	0.780667	-14.6801	10.4093	-36.5107	5.09768	1.00336	0.931
Himalayan Quail	Ophrysia	superciliosa	CR	1	0	Palearctic	1.55713e+09	142404	2.12931	3.12076	8.34027	-3.9176	1.00236	0.756333	-10.9549	10.2088	-32.1219	8.44786	1.00313	0.878
Common Peafowl	Pavo	cristatus	LC	0	1	Indomalaya	3654990644330	4.37605e+07	-1.87802	2.19765	1.18037	-7.32586	1.00263	0.817	0.195641	8.02123	-11.5573	19.9882	1.00353	0.427333
Green Peafowl	Pavo	muticus	EN	0	1	Indomalaya	2406276117880	2.71124e+07	-2.06708	2.15382	1.05171	-7.31763	1.00131	0.858	2.71754	7.18208	-9.27474	20.1087	1.00867	0.623333
Rock Bush Quail	Perdicula	argoondah	LC	0	1	Indomalaya	2774078060430	1.09585e+07	3.48522	2.26776	8.55896	-0.911646	1.01734	0.958333	-13.3841	11.248	-36.796	8.9496	1.00255	0.9
Jungle Bush Quail	Perdicula	asiatica	LC	0	1	Indomalaya	1583222699650	7.52075e+06	-1.44611	2.53638	1.99471	-7.65082	1.00557	0.646667	2.85723	7.28948	-9.50402	19.2338	1.00518	0.644667
Painted Bush Quail	Perdicula	erythrorhyncha	LC	0	1	Indomalaya	862133204067	8.51389e+06	-0.32663	3.35606	6.08988	-6.92663	1.00189	0.536667	6.18678	11.3516	-15.0184	29.8753	1.00064	0.701333
Manipur Bush Quail	Perdicula	manipurensis	EN	0	1	Indomalaya	184947256547	3.60065e+06	3.45843	2.30079	7.90984	-1.65651	1.00534	0.947	7.29316	11.655	-17.2329	29.8328	1.00728	0.748333
Daurian Partridge	Perdix	dauuricae	LC	1	0	Palearctic	5734215897280	1.46835e+07	-0.423106	3.12642	5.21049	-6.991	1.00044	0.536333	2.43544	10.5817	-17.5857	23.6982	1.00116	0.585
Tibetan Partridge	Perdix	hodgsoniae	LC	1	0	Palearctic	2314636336440	7.67189e+06	8.03804	1.48371	10.6585	4.7036	1.03236	1	2.04987	6.42449	-12.8394	12.973	1.02103	0.666333
Grey Partridge	Perdix	perdix	LC	1	0	Palearctic	12615940335600	1.0973e+08	-1.72183	2.17341	2.64065	-5.75937	1.00129	0.783667	-15.0772	6.58243	-27.6469	-1.6867	1.0055	0.987333
Common Pheasant	Phasianus	colchicus	LC	1	1	Both	9685875187330	4.80069e+07	2.85292	0.951306	4.43064	0.518224	1.10729	0.989667	-6.58417	10.302	-17.4157	25.3743	1.14232	0.873
Green Pheasant	Phasianus	versicolor	LC	1	0	Palearctic	274416169373	1.20376e+07	10.4602	2.5016	13.8123	2.62291	1.07815	0.984667	0.129662	9.52367	-20.5126	17.6927	1.00688	0.533333
Grey Peacock-pheasant	Polyplectron	bicalcaratum	LC	0	1	Indomalaya	1.42386e+12	1.7394e+07	-1.88454	2.37105	1.3626	-7.67511	1.00175	0.784667	10.2166	11.0866	-11.032	33.1024	1.00127	0.827667
Sumatran Peacock-pheasant	Polyplectron	chalcurum	LC	0	1	Indomalaya	254049015064	4.39247e+06	-2.75662	2.44975	1.30856	-8.29314	1.0041	0.887333	3.59921	9.90554	-15.3873	23.9472	1.00292	0.637333
Palawan Peacock-pheasant	Polyplectron	emphanum	VU	0	1	Indomalaya	1.18256e+10	1.82374e+06	-2.50069	2.50249	1.64751	-8.16339	1.00646	0.857667	3.32341	11.6801	-19.2321	25.9686	1.00729	0.602667
Germain's Peacock-pheasant	Polyplectron	germaini	NT	0	1	Indomalaya	113239973792	2.67406e+06	-0.179498	2.00865	2.84229	-5.23074	1.00069	0.466333	-1.53117	12.1806	-25.5081	22.4641	1.00178	0.551
Mountain Peacock-pheasant	Polyplectron	inopinatum	VU	0	1	Indomalaya	4.79954e+10	1.08504e+06	1.3044	2.04262	5.18523	-2.96921	1.00259	0.777	4.18417	11.9198	-19.4386	29.0313	1.00725	0.635
Hainan Peacock-pheasant	Polyplectron	katsumatae	EN	0	0	Indomalaya	2.51419e+10	904312	-1.20782	3.04395	4.40312	-7.57473	1.00266	0.648333	3.20101	11.3275	-18.0628	26.7569	1.0004	0.599
Malayan Peacock-pheasant	Polyplectron	malacense	VU	0	1	Indomalaya	195937546814	4.93123e+06	-0.54823	3.13202	4.5422	-7.07814	1.00419	0.535	-10.7306	12.6237	-36.7811	13.4975	1.01319	0.800333
Bornean Peacock-pheasant	Polyplectron	schleiermacheri	EN	0	1	Indomalaya	528328848585	1.16009e+07	0.236468	3.41545	6.90561	-6.67471	1.00353	0.537333	-0.702714	13.2705	-27.0692	24.6924	1.00816	0.518667
Koklass Pheasant	Pucrasia	macrolopha	LC	1	1	Both	1951687131280	1.50217e+07	1.56249	1.03414	3.37437	-0.585174	1.01891	0.945667	10.7243	5.15893	1.66876	21.6435	1.00254	0.989333
Crested Argus	Rheinardia	ocellata	NT	0	1	Indomalaya	139881150570	3.90945e+06	-3.37709	2.31516	0.471337	-8.36669	1.00324	0.949333	0.787481	7.71323	-13.1602	17.3245	1.00977	0.516333
Long-billed Wood Partridge	Rhizothera	longirostris	NT	0	1	Indomalaya	958148012812	1.97705e+07	1.24363	2.30474	4.88786	-4.68193	1.00307	0.778667	1.92751	12.613	-21.2966	28.0382	1.01996	0.545
Crested Partridge	Rollulus	rouloul	NT	0	1	Indomalaya	1405025587610	2.45655e+07	1.81887	1.07168	3.68521	-0.587919	1.01083	0.953333	-8.40335	7.9922	-25.2609	6.30857	1.0073	0.885333
Elliot's Pheasant	Syrmaticus	ellioti	NT	1	1	Both	615624731869	5.47292e+06	-1.77263	2.4869	1.83959	-7.54166	1.00604	0.727667	1.01223	9.38943	-16.3457	20.5699	1.01019	0.532667
Mrs Hume's Pheasant	Syrmaticus	humiae	NT	1	1	Both	700978899499	5.03411e+06	-3.61717	2.19409	-0.206025	-8.87629	1.00687	0.984	2.90248	10.0505	-15.6105	24.8182	1.00029	0.605333
Mikado Pheasant	Syrmaticus	mikado	NT	0	1	Indomalaya	22991602874	761389	-2.58372	2.47735	1.63292	-8.00037	1.00285	0.865333	7.50688	10.6781	-10.2885	31.8623	1.00084	0.747
Reeves' Pheasant	Syrmaticus	reevesii	VU	1	0	Palearctic	955678356320	5.94657e+06	-0.00161718	2.25041	3.8613	-5.33987	1.00121	0.467667	-17.3791	9.8928	-36.2764	6.01023	1.01447	0.954
Copper Pheasant	Syrmaticus	soemmerringii	NT	1	0	Palearctic	274416169373	1.20376e+07	-0.385558	2.92158	5.03522	-6.58474	1.00176	0.535333	-2.78871	12.7412	-24.5665	24.7244	1.01001	0.626333
Black-billed Capercaillie	Tetrao	parvirostris	LC	1	0	Palearctic	6434665434010	2.68528e+07	-0.158107	3.28117	6.16229	-6.80049	1.00149	0.507333	-0.577512	13.0109	-26.2982	24.2559	1.00316	0.525333
Western Capercaillie	Tetrao	urogallus	LC	1	0	Palearctic	11122288238700	1.02271e+08	5.29039	1.43458	7.83945	2.15663	1.05527	0.996333	5.13683	4.25852	-3.25333	13.1514	1.06325	0.884333
Altai Snowcock	Tetraogallus	altaicus	LC	1	0	Palearctic	471541726218	5.27087e+06	-0.165265	3.37668	6.6746	-6.48863	1.00395	0.529	1.68483	13.0191	-22.1767	29.5158	1.00601	0.541
Caspian Snowcock	Tetraogallus	caspius	LC	1	0	Palearctic	376824778130	11275347	-1.00396	3.02421	4.66413	-7.09876	1.00134	0.624	4.71451	9.99918	-13.0488	25.0128	1.00094	0.664667
Caucasian Snowcock	Tetraogallus	caucasicus	LC	1	0	Palearctic	147285356716	2.30261e+06	-0.69463	3.07041	4.89161	-7.12762	1.00241	0.581	3.98813	10.4541	-15.7849	25.7973	1.00548	0.647667
Himalayan Snowcock	Tetraogallus	himalayensis	LC	1	0	Palearctic	3355394569940	1.40571e+07	1.76631	1.03672	3.83971	-0.241094	1.00898	0.959667	-13.3839	6.72839	-25.4196	0.760091	1.01622	0.968667
Tibetan Snowcock	Tetraogallus	tibetanus	LC	1	0	Palearctic	2108323566420	1.22552e+07	5.33824	1.26899	7.78653	2.80047	1.0307	1	-9.18101	10.0198	-27.6901	11.4699	1.00355	0.816667
Verreaux's Monal Partridge	Tetraophasis	obscurus	LC	1	0	Palearctic	271545475174	2.25675e+06	-0.924449	3.09703	4.96316	-7.32994	1.00361	0.608	5.35264	10.2859	-13.1175	27.8201	1.00156	0.689667
Szechenyi's Monal Partridge	Tetraophasis	szechenyii	LC	1	0	Palearctic	595820728321	3.09176e+06	0.685848	3.48425	6.831	-6.76146	1.00162	0.587333	0.89157	10.4862	-17.967	23.8481	1.01297	0.503
Hazel Grouse	Tetrastes	bonasia	LC	1	0	Palearctic	15806902967800	1.03659e+08	-0.965305	2.91547	4.10978	-7.30166	1.00339	0.605667	1.7175	10.5215	-16.7311	25.035	1.00397	0.524667
Severtzov's Grouse	Tetrastes	sewerzowi	NT	1	0	Palearctic	664164223325	4.34385e+06	5.84148	1.9609	9.19394	1.55291	1.01729	0.993333	-3.38715	7.86259	-19.7733	10.7734	1.01114	0.658333
Blyth's Tragopan	Tragopan	blythii	VU	0	1	Indomalaya	165591738251	4.18246e+06	-3.38141	2.21187	0.0455448	-8.47762	1.00217	0.972	3.87365	9.93421	-13.307	25.0699	1.00597	0.625667
Cabot's Tragopan	Tragopan	caboti	VU	0	1	Indomalaya	400540268811	4.29407e+06	-2.65961	2.33754	1.01427	-8.04143	1.00355	0.897333	1.78819	11.842	-20.7683	25.8641	1.00022	0.548667
Western Tragopan	Tragopan	melanocephala	VU	1	1	Both	120358620972	2.3173e+06	-1.43503	1.60707	1.13812	-5.03582	1.00124	0.830333	-7.56806	7.01085	-19.1723	9.74114	1.00261	0.908667
Satyr Tragopan	Tragopan	satyra	NT	0	1	Indomalaya	7.44803e+10	2.51284e+06	-1.51382	1.86348	1.23047	-6.05567	1.00456	0.806	2.36596	8.16636	-13.093	19.334	1.00531	0.609
Temminck's Tragopan	Tragopan	temminckii	LC	1	1	Both	1239344708150	5.31553e+06	-0.662667	2.3816	2.81819	-6.53642	1.00217	0.550333	3.51434	9.82291	-13.8125	24.8982	1.00053	0.617667
