# Supplementary material for: Examining the relationship between local extinction risk and position in range
Source: Conserv Biol. 2017 Nov 8;32(1):229–39. doi: 10.1111/cobi.12979 (PMC6849610; doi:10.1111/cobi.12979)
Supplement: Supplementary file 3 — Supporting Information [file COBI-32-229-s003.txt]

#####################################################################

# BUGS code to implement the Dynamic Multispecies Occupancy-Detection model

#####################################################################

model {                       

##################################################################### PRIORS

###############################  State Priors 

# for species terms where all species are drawn from a common distribution
for(i in 1:nspecies){
  # FIXED EFFECTS
  init.occ[i] ~ dunif(0, 1) # vague prior on occupancy in year 1. 

  # RANDOM EFFECTS
  alpha.phi.sp[i] ~ dnorm(0, tau.alpha.phi.sp)
  beta.phi.sp[i] ~ dnorm(0, tau.beta.phi.sp)
  logitgamma[i] ~ dnorm(mu.gamma, tau.gamma) # Colonisation probabilities
  logit(gamma[i]) <- logitgamma[i]
}

# state model priors (95% CI are approx c(-18,18))
alpha0 ~ dnorm(0, 0.01)
alpha1 ~ dnorm(0, 0.01)
alpha2 ~ dnorm(0, 0.01)
alpha3 ~ dnorm(0, 0.01)
beta0 ~ dnorm(0, 0.01)
beta1 ~ dnorm(0, 0.01)
beta2 ~ dnorm(0, 0.01)
beta3 ~ dnorm(0, 0.01)

# State model hyperpriors
mu.gamma ~ dnorm(0, 0.01)
tau.alpha.phi.sp ~ dt(0,1,1)T(0,)
tau.beta.phi.sp ~ dt(0,1,1)T(0,)
tau.gamma ~ dt(0,1,1)T(0,)

############################### Observation model priors 

for(i in 1:nspecies){
  dtype1.p[i] ~ dnorm(mu.d1.p, tau.lp1)
  dtype2.p[i] ~ dnorm(mu.d2.p, tau.lp2)
  dtype3.p[i] ~ dnorm(mu.d3.p, tau.lp3)
}

# alpha.t.p is the difference in detectability post 1980 compared with pre 1980
alpha.t.p ~ dnorm(0, 0.01) 

# observation model hyperpriors
mu.d1.p ~ dnorm(-2, 0.01) # mean species effect ilt(-2) = 0.12 (probability of being recorded on a list of length 1) #
mu.d2.p ~ dnorm(0, 0.01)
mu.d3.p ~ dnorm(0, 0.01)
tau.lp1 ~ dt(0,1,1)T(0,)            
tau.lp2 ~ dt(0,1,1)T(0,)            
tau.lp3 ~ dt(0,1,1)T(0,)            

################################################################ LIKELIHOOD

################################ State model
for (i in 1:ncomb_state){ # index site-species combination
  z[i,1] ~ dbern(init.occ[Spp_state[i]])

  # Persistence at site-species i is a function of Dz
  # both slope and intercept terms have a site and species component.
  # site component is disentangles into a Palearctic, Indomalay and a Conversion status component
  logit(phi[Spp_state[i], Site_state[i]]) <- phi.PA[i] + phi.IM[i] + phi.ConvPA[i] + phi.ConvIM[i] + phi.Sp[i] #+ eta.phi[i]
  phi.PA[i] <- alpha0 * (1-Realm[Site_state[i]]) + beta0 * (1-Realm[Site_state[i]]) * Dz[i]
  phi.IM[i] <- alpha1 * Realm[Site_state[i]] + beta1 * Realm[Site_state[i]] * Dz[i]
  phi.ConvPA[i] <- alpha2 * Conv[Site_state[i]] * (1-Realm[Site_state[i]]) + beta2 * Conv[Site_state[i]] * (1-Realm[Site_state[i]])* Dz[i] 
  phi.ConvIM[i] <- alpha3 * Conv[Site_state[i]] *  Realm[Site_state[i]] + beta3 * Conv[Site_state[i]] * Realm[Site_state[i]] * Dz[i]
  phi.Sp[i] <- alpha.phi.sp[Spp_state[i]] + beta.phi.sp[Spp_state[i]] * Dz[i]

  # Dynamic Occupancy = previous occupancy, modified by persistence + colonization
  muZ2[i] <- z[i,1] * phi[Spp_state[i], Site_state[i]] + (1 - z[i,1]) * gamma[Spp_state[i]]
    
  # True occupancy z at site i in time period 2
  z[i,2] ~ dbern(muZ2[i])
}

################################# Observation model
# go through the visits and find the matching year and site identity
for (k in 1:ncomb_obs){ 
  #obscomb is a combination of visit+species
  #for each combination, the detection probability is a function of site, species and year 
  logit(p[k]) <- dtype1.p[Spp_obs[k]]  + dtype2.p[Spp_obs[k]]*DATATYPE2[k] + dtype3.p[Spp_obs[k]]*DATATYPE3[k] +  alpha.t.p * Y2[k]

  Py[k]<- z[obs2state[k],Year[k]] * p[k]
  
  y[k] ~ dbern(Py[k])  
}

################################################################## end of model formulation
}      		
